# Supplementary material for: Moving model analysis on the transient pressure and slipstream caused by a metro train passing through a tunnel
Source: PLoS One. 2019 Sep 10;14(9):e0222151. doi: 10.1371/journal.pone.0222151 (PMC6736275; doi:10.1371/journal.pone.0222151)
Supplement: S1 Data — (XLSX) [file pone.0222151.s002.xlsx]

## Sheet: tunnel pressure
	min														max						flow_time	without airshaft	with airshaft			flow_time	without airshaft	with airshaft			flow_time	without airshaft	with airshaft
x/Ltu	Without airshaft	error	With airshaft	error			x/Ltu	Without airshaft	error	With airshaft	error			x/Ltu	Without airshaft	error	With airshaft	error			0.015	0.01903	0.0203			0.015	0.0376	-0.1547			0.015	0.5588	0.5386
0.02542	-520.751	20.2	-540.771	10.1			0.02542	2219.69	25.4	2092.17	38.2			0.02542	1698.93	18.2	1551.4	22.3			0.0175	0.02211	0.0212			0.0175	0.0553	0.0527			0.0175	1.29404	1.1958
0.14407	-860.044	34.5	-642.937	38.2			0.14407	3076.23	15.5	2407.31	23.3			0.14407	2216.18	26.4	1764.37	26.2			0.02	0.03179	0.0221			0.02	0.0939	0.1818			0.02	2.58379	2.3608
0.26271	-1018.07	10.3	-705.05	20.5			0.26271	3185.9	45.3	2384.88	20.4			0.26271	2167.83	34.5	1679.83	15.3			0.0225	0.0473	0.0336			0.0225	0.1762	0.3128			0.0225	4.51484	4.0912
0.38136	-987.353	33.1	-691.429	26.4			0.38136	3062.6	20	2197.99	18.7			0.38136	2075.24	10.3	1506.56	39.4			0.025	0.06325	0.0525			0.025	0.3347	0.5359			0.025	6.97312	6.3084
0.5	-966.44	20	-519.891	16.9			0.5	2939.41	38.2	1782.58	45.8			0.5	1972.97	39.1	1262.69	22.2			0.0275	0.09262	0.0818			0.0275	0.6261	0.7622			0.0275	9.67648	8.74
0.61864	-830.341	14.5	-743.522	34.4			0.61864	2631.22	19.3	1954.06	20.5			0.61864	1830.88	20	1210.54	19.8			0.03	0.13761	0.1246			0.03	1.1192	0.8976			0.03	12.1939	11.0178
0.73729	-772.194	20.2	-644.679	20.2			0.73729	2321.39	28.4	1716.26	33.3			0.73729	1549.19	16.3	1071.58	10.9			0.0325	0.22352	0.1951			0.0325	1.8983	1.8084			0.0325	14.1641	12.8094
0.85593	-597.926	37.8	-544.721	17.5			0.85593	1637.07	37.5	1284.16	16.4			0.85593	1039.14	39.7	739.435	23.5			0.035	0.37411	0.3141			0.035	2.9955	2.9026			0.035	15.3726	13.9107
0.97034	-404.556	23.3	-354.687	12.3			0.97034	706.213	22.6	573.24	30.5			0.97034	301.658	35.5	218.553	9.6			0.0375	0.61908	0.5059			0.0375	4.4149	3.9712			0.0375	15.8235	14.3267
0.02542	-520.751	20.6	-540.771	10			0.02542	2219.69	25.4	2092.17	38.6			0.02542	1698.93	18.4	1551.4	22.6			0.04	1.00628	0.8131			0.04	6.0675	5.7895			0.04	15.6897	14.1881
																					0.0425	1.58686	1.2643			0.0425	7.8324	7.2515			0.0425	15.2627	13.7526
																					0.045	2.39129	1.8856			0.045	9.5401	8.2925			0.045	14.7948	13.2461
			Impacts of the airshaft on the transient pressure of tunnel																		0.0475	3.43651	2.6849			0.0475	11.0183	9.5794			0.0475	14.4289	12.8147
																					0.05	4.69953	3.6562			0.05	12.1641	10.4073			0.05	14.196	12.4768
																					0.0525	6.13921	4.7455			0.0525	12.9295	10.6655			0.0525	14.0105	12.1534
																					0.055	7.66282	5.8921			0.055	13.3422	10.9038			0.055	13.7586	11.7358
																					0.0575	9.16443	7.0056			0.0575	13.4721	10.595			0.0575	13.3235	11.1098
																					0.06	10.5339	7.98			0.06	13.41	9.9263			0.06	12.6434	10.2383
																					0.0625	11.6775	8.7352			0.0625	13.2428	9.4733			0.0625	11.7239	9.1424
																					0.065	12.5266	9.221			0.065	13.0102	9.0488			0.065	10.6623	7.8828
																					0.0675	13.0501	9.4154			0.0675	12.7185	8.5553			0.0675	9.55042	6.5783
																					0.07	13.2415	9.3205			0.07	12.3542	7.9266			0.07	8.51059	5.3349
																					0.0725	13.1131	8.9574			0.0725	11.886	7.293			0.0725	7.65512	4.2555
																					0.075	12.6907	8.3481			0.075	11.2983	6.2694			0.075	7.06574	3.4217
																					0.0775	12.0053	7.534			0.0775	10.5673	5.3436			0.0775	6.75224	2.8934
																					0.08	11.0782	6.5248			0.08	9.7323	4.6528			0.08	6.73365	2.6574
																					0.0825	9.92827	5.3672			0.0825	8.8137	3.792			0.0825	6.95156	2.7056
																					0.085	8.57582	4.0714			0.085	7.8654	2.754			0.085	7.35526	2.9441
																					0.0875	7.04935	2.6747			0.0875	6.9398	1.9962			0.0875	7.87292	3.3324
																					0.09	5.39121	1.2227			0.09	6.0847	0.9818			0.09	8.45801	3.8301
																					0.0925	3.65684	-0.2582			0.0925	5.327	0.4238			0.0925	9.04024	4.382
																					0.095	1.92544	-1.6903			0.095	4.7093	0.1104			0.095	9.60707	4.9744
																					0.0975	0.26928	-3.007			0.0975	4.1916	-0.3587			0.0975	10.1339	5.5924
																					0.1	-1.23156	-4.14			0.1	3.755	-0.6567			0.1	10.6322	6.2361
																					0.1025	-2.5036	-5.0467			0.1025	3.3883	-0.4238			0.1025	11.1268	6.9101
																					0.105	-3.50372	-5.6643			0.105	3.0648	-0.6745			0.105	11.6299	7.6447
																					0.1075	-4.19342	-5.9797			0.1075	2.7727	-0.7648			0.1075	12.1741	8.4791
																					0.11	-4.5639	-5.9835			0.11	2.5279	0.0286			0.11	12.8213	9.4184
																					0.1125	-4.62858	-5.6856			0.1125	2.3356	0.0676			0.1125	13.5908	10.5171
																					0.115	-4.3989	-5.1085			0.115	2.2248	0.7409			0.115	14.528	11.7609
																					0.1175	-3.91963	-4.2917			0.1175	2.2456	1.1686			0.1175	15.7067	13.2267
																					0.12	-3.21629	-3.2732			0.12	2.4187	1.4194			0.12	17.1332	14.9187
																					0.1225	-2.32969	-2.097			0.1225	2.7918	2.398			0.1225	18.8945	16.9509
																					0.125	-1.28887	-0.7958			0.125	3.4139	3.4897			0.125	21.0955	19.3603
																					0.1275	-0.11825	0.6029			0.1275	4.3364	4.5294			0.1275	23.8834	22.2649
																					0.13	1.15962	2.0759			0.13	5.5882	6.3951			0.13	27.4027	25.8009
																					0.1325	2.54155	3.6035			0.1325	7.2105	8.1889			0.1325	31.8526	30.1445
																					0.135	4.02105	5.1684			0.135	9.2505	9.9822			0.135	37.4976	35.5013
																					0.1375	5.60494	6.7678			0.1375	11.7485	12.6536			0.1375	44.6498	42.1945
																					0.14	7.31236	8.4002			0.14	14.7823	15.6337			0.14	53.8217	50.6515
																					0.1425	9.16542	10.0773			0.1425	18.4155	18.7347			0.1425	65.7187	61.4563
																					0.145	11.2072	11.8014			0.145	22.7829	23.0193			0.145	81.4217	75.6805
																					0.1475	13.4815	13.6492			0.1475	28.0385	27.4903			0.1475	102.573	94.6067
																					0.15	16.0574	15.6299			0.15	34.4807	32.7599			0.15	132.136	121.203
																					0.1525	19.0368	17.8285			0.1525	42.5134	39.8048			0.1525	175.41	160.045
																					0.155	22.5413	20.3524			0.155	52.6841	48.6644			0.155	240.9	219.043
																					0.1575	26.7787	23.3503			0.1575	65.9405	60.0029			0.1575	339.399	307.877
																					0.16	32.0135	27.0413			0.16	83.804	76.0845			0.16	479.838	434.631
																					0.1625	38.6603	31.7235			0.1625	108.637	98.294			0.1625	662.595	599.736
																					0.165	47.2685	37.8704			0.165	143.932	129.848			0.165	875.594	792.013
																					0.1675	58.7573	46.1977			0.1675	194.037	175.739			0.1675	1096.34	990.835
																					0.17	74.4386	57.7477			0.17	263.739	239.345			0.17	1300.96	1174.43
																					0.1725	96.2014	74.0391			0.1725	356.752	323.571			0.1725	1473.09	1327.84
																					0.175	126.475	97.0653			0.175	474.293	429.304			0.175	1607.75	1446.19
																					0.1775	168.305	129.141			0.1775	613.679	551.939			0.1775	1708.89	1532.85
																					0.18	224.761	172.769			0.18	768.515	684.164			0.18	1784.06	1594.29
																					0.1825	298.715	229.971			0.1825	928.745	817.383			0.1825	1839.11	1636.33
																					0.185	391.782	301.907			0.185	1085.27	940.425			0.185	1880.29	1662.75
																					0.1875	503.749	388.022			0.1875	1229.02	1046.41			0.1875	1910.29	1676.44
																					0.19	632.204	485.965			0.19	1354.15	1131.65			0.19	1932.27	1679.83
																					0.1925	772.375	591.422			0.1925	1458.18	1193.7			0.1925	1949.2	1675.35
																					0.195	917.769	698.698			0.195	1540.91	1234.03			0.195	1962.75	1665.06
																					0.1975	1060.87	801.372			0.1975	1605.18	1256.34			0.1975	1975.9	1650.48
																					0.2	1194.33	893.257			0.2	1653.47	1262.69			0.2	1988.59	1632.56
																					0.2025	1311.67	969.135			0.2025	1688.97	1257.55			0.2025	2001.42	1612.2
																					0.205	1407.96	1025.3			0.205	1714.5	1245.07			0.205	2014.81	1590.1
																					0.2075	1480.06	1059.65			0.2075	1732.43	1226.75			0.2075	2028.95	1566.77
																					0.21	1526.49	1071.58			0.21	1744.58	1205.69			0.21	2043.51	1542.49
																					0.2125	1547.24	1061.69			0.2125	1752.23	1182.96			0.2125	2058.31	1517.25
																					0.215	1543.39	1031.53			0.215	1755.81	1158.68			0.215	2072.49	1491.51
																					0.2175	1516.69	983.267			0.2175	1755.91	1132.28			0.2175	2086.72	1465.66
																					0.22	1469.44	919.543			0.22	1752.08	1104.04			0.22	2100.09	1439.64
																					0.2225	1404.58	843.322			0.2225	1743.67	1074.25			0.2225	2111.25	1412.92
																					0.225	1325.36	757.879			0.225	1729.94	1041.86			0.225	2118.63	1384.53
																					0.2275	1235.43	666.596			0.2275	1709.91	1005.92			0.2275	2121.22	1354.18
																					0.23	1138.47	572.948			0.23	1682.64	966.316			0.23	2119.21	1322.79
																					0.2325	1038.11	480.129			0.2325	1647.22	921.652			0.2325	2113.78	1292.01
																					0.235	937.612	391.051			0.235	1602.94	871.956			0.235	2105.65	1262.99
																					0.2375	840.218	308.301			0.2375	1549.05	817.986			0.2375	2094.57	1236.21
																					0.24	748.273	234.021			0.24	1486.6	760.009			0.24	2081.41	1211.36
																					0.2425	663.937	169.774			0.2425	1415.68	699.081			0.2425	2063.98	1188.06
																					0.245	588.468	116.538			0.245	1338.65	637.527			0.245	2042.71	1165.98
																					0.2475	522.413	74.569			0.2475	1257.37	576.522			0.2475	2015.62	1143.21
																					0.25	465.786	43.783			0.25	1174.21	518.74			0.25	1979.13	1117.01
																					0.2525	418.197	23.6772			0.2525	1091.7	467.057			0.2525	1929.69	1084.79
																					0.255	379.089	13.5662			0.255	1011.99	422.984			0.255	1865.27	1044.62
																					0.2575	347.773	12.6313			0.2575	936.775	387.542			0.2575	1785.96	997.123
																					0.26	323.451	20.0527			0.26	866.93	361.415			0.26	1693.76	944.012
																					0.2625	305.334	34.9211			0.2625	802.55	343.224			0.2625	1591.17	887.198
																					0.265	292.676	56.27			0.265	742.639	332.079			0.265	1479.91	828.495
																					0.2675	284.671	82.977			0.2675	686.855	327.483			0.2675	1362.75	769.614
																					0.27	280.087	113.679			0.27	634.888	328.013			0.27	1243.71	712.565
																					0.2725	277.686	147.01			0.2725	585.239	332.049			0.2725	1125.64	659.894
																					0.275	276.186	181.464			0.275	537.31	339.313			0.275	1011.66	613.529
																					0.2775	274.244	215.521			0.2775	490.714	347.625			0.2775	904.332	575.008
																					0.28	270.546	247.742			0.28	445.511	356.681			0.28	805.672	545.329
																					0.2825	263.984	276.813			0.2825	401.727	367.138			0.2825	717.156	524.954
																					0.285	253.761	301.691			0.285	359.657	378.965			0.285	640.751	514.737
																					0.2875	239.457	321.774			0.2875	319.828	391.673			0.2875	578.311	515.361
																					0.29	221.107	336.867			0.29	282.76	406.172			0.29	529.374	525.799
																					0.2925	198.853	346.976			0.2925	249.019	420.988			0.2925	492.428	544.92
																					0.295	173.296	352.361			0.295	219.427	436.286			0.295	466.457	571.182
																					0.2975	145.292	353.509			0.2975	194.399	453.286			0.2975	450.487	603.469
																					0.3	115.955	351.141			0.3	174.528	472.211			0.3	446.189	641.881
																					0.3025	86.5557	346.173			0.3025	160.087	492.358			0.3025	454.267	686.773
																					0.305	58.504	339.58			0.305	151.113	514.319			0.305	473.511	736.717
																					0.3075	33.1159	332.397			0.3075	147.681	536.191			0.3075	502.943	790.917
																					0.31	11.763	325.574			0.31	149.814	557.829			0.31	540.573	846.793
																					0.3125	-4.39197	320.018			0.3125	157.767	580.244			0.3125	584.347	902.245
																					0.315	-14.2534	316.512			0.315	171.545	603.598			0.315	633.608	957.209
																					0.3175	-16.9587	315.686			0.3175	191.543	627.392			0.3175	685.922	1009.13
																					0.32	-11.8295	318.107			0.32	217.673	652.221			0.32	736.221	1054.44
																					0.3225	1.62404	324.132			0.3225	249.931	676.283			0.3225	782.752	1090.87
																					0.325	23.6283	333.931			0.325	287.745	699.368			0.325	820.66	1114.97
																					0.3275	54.1455	347.524			0.3275	330.306	721.968			0.3275	850.327	1127.41
																					0.33	92.9492	364.608			0.33	376.427	743.463			0.33	872.475	1127.88
																					0.3325	139.271	384.76			0.3325	424.671	762.316			0.3325	880.247	1111.48
																					0.335	192.248	407.412			0.335	473.338	778.255			0.335	840.111	1049.22
																					0.3375	250.488	431.465			0.3375	521.077	788.704			0.3375	691.314	887.346
																					0.34	312.208	455.776			0.34	566.998	793.217			0.34	413.557	611.507
																					0.3425	375.328	478.901			0.3425	610.455	792.559			0.3425	258.927	437.614
																					0.345	437.551	499.172			0.345	651.063	787.559			0.345	237.884	373.948
																					0.3475	496.846	515.466			0.3475	688.624	777.785			0.3475	268.576	353.625
																					0.35	551.203	526.516			0.35	723.391	764.805			0.35	282.383	319.091
																					0.3525	598.918	531.336			0.3525	755.587	747.148			0.3525	273.625	265.26
																					0.355	638.733	529.338			0.355	785.571	725.726			0.355	261.8	207.254
																					0.3575	669.809	520.195			0.3575	813.549	702.42			0.3575	263.345	162.879
																					0.36	691.864	503.959			0.36	839.514	678.598			0.36	274.146	128.6
																					0.3625	704.839	481.156			0.3625	863.237	653.677			0.3625	292.228	101.423
																					0.365	709.164	452.623			0.365	884.293	629.162			0.365	309.927	76.0742
																					0.3675	705.643	419.383			0.3675	902.321	603.081			0.3675	321.12	48.549
																					0.37	695.163	382.611			0.37	917.538	575.909			0.37	326.842	19.5777
																					0.3725	678.766	343.587			0.3725	929.171	548.983			0.3725	321.591	-17.5133
																					0.375	657.613	303.546			0.375	936.533	522.947			0.375	300.385	-65.4526
																					0.3775	632.863	263.83			0.3775	938.719	496.571			0.3775	263.812	-122.504
																					0.38	605.629	225.634			0.38	934.936	470.511			0.38	212.004	-187.903
																					0.3825	576.859	190.063			0.3825	924.387	441.88			0.3825	149.389	-256.01
																					0.385	547.185	157.768			0.385	905.937	410.003			0.385	84.1799	-319.696
																					0.3875	517.089	129.268			0.3875	878.249	375.253			0.3875	24.2944	-371.169
																					0.39	486.722	104.632			0.39	840.351	337.706			0.39	-25.8847	-409.464
																					0.3925	455.684	83.7476			0.3925	792.168	296.759			0.3925	-68.9108	-436.641
																					0.395	423.636	66.1728			0.395	734.54	254.922			0.395	-108.267	-456.885
																					0.3975	389.729	51.0777			0.3975	669.416	211.896			0.3975	-147.974	-472.966
																					0.4	353.161	37.7755			0.4	599.322	169.933			0.4	-182.226	-481.101
																					0.4025	313.28	25.6528			0.4025	526.668	132.202			0.4025	-208.904	-477.121
																					0.405	269.588	14.3973			0.405	453.946	101.002			0.405	-239.684	-472.519
																					0.4075	222.375	3.8769			0.4075	382.759	76.7454			0.4075	-281.574	-475.976
																					0.41	172.281	-5.4399			0.41	314.608	61.1773			0.41	-349.596	-498.337
																					0.4125	120.351	-12.9959			0.4125	249.995	52.1662			0.4125	-441.313	-537.961
																					0.415	67.8289	-18.1381			0.415	188.901	48.6348			0.415	-515.299	-560.301
																					0.4175	16.0009	-20.329			0.4175	131.006	50.7319			0.4175	-578.431	-572.636
																					0.42	-33.9942	-19.1156			0.42	76.045	57.8853			0.42	-653.359	-594.245
																					0.4225	-81.1006	-14.2981			0.4225	24.2063	68.5752			0.4225	-735.43	-622.075
																					0.425	-124.56	-5.8308			0.425	-26.2777	83.5862			0.425	-797.927	-634.59
																					0.4275	-163.725	6.1016			0.4275	-70.789	100.187			0.4275	-838.457	-630.885
																					0.43	-198.125	21.173			0.43	-111.515	117.419			0.43	-870.01	-620.753
																					0.4325	-227.45	38.9667			0.4325	-148.741	135.789			0.4325	-897.131	-609.585
																					0.435	-251.29	58.9506			0.435	-182.245	155.321			0.435	-918.388	-595.971
																					0.4375	-269.261	80.5317			0.4375	-210.834	175.353			0.4375	-932.859	-578.861
																					0.44	-281.439	103.336			0.44	-234.029	196.807			0.44	-940.344	-556.714
																					0.4425	-287.766	126.599			0.4425	-251.812	217.507			0.4425	-942.533	-532.59
																					0.445	-288.306	149.678			0.445	-263.957	237.035			0.445	-941.49	-507.386
																					0.4475	-283.355	172.399			0.4475	-270.941	256.416			0.4475	-939.235	-483.068
																					0.45	-272.966	193.961			0.45	-272.215	276.221			0.45	-933.817	-461.052
																					0.4525	-257.617	213.811			0.4525	-266.875	296.274			0.4525	-924.692	-441.378
																					0.455	-237.821	231.587			0.455	-254.992	317.317			0.455	-912.385	-423.465
																					0.4575	-213.984	247.023			0.4575	-237.138	336.967			0.4575	-897.339	-408.228
																					0.46	-186.57	260.001			0.46	-213.409	354.22			0.46	-881.133	-397.625
																					0.4625	-156.024	270.391			0.4625	-184.158	369.703			0.4625	-863.632	-391.209
																					0.465	-122.719	278.167			0.465	-148.325	384.964			0.465	-841.26	-386.149
																					0.4675	-87.1299	283.421			0.4675	-106.311	398.798			0.4675	-811.413	-378.615
																					0.47	-49.7319	286.207			0.47	-59.4935	411.3			0.47	-773.465	-365.894
																					0.4725	-10.6191	286.736			0.4725	-9.2554	419.745			0.4725	-730.956	-352.036
																					0.475	30.047	285.107			0.475	44.7028	422.903			0.475	-691.895	-346.207
																					0.4775	71.8468	281.516			0.4775	97.9899	421.383			0.4775	-665.352	-359.174
																					0.48	114.443	275.958			0.48	153.46	419.15			0.48	-659.535	-390.06
																					0.4825	157.291	268.37			0.4825	208.866	414.222			0.4825	-647.306	-417.426
																					0.485	199.758	258.837			0.485	262.756	405.528			0.485	-615.582	-429.079
																					0.4875	241.265	247.429			0.4875	314.613	392.21			0.4875	-594.981	-452.224
																					0.49	281.178	234.288			0.49	361.413	372.169			0.49	-592.037	-491.653
																					0.4925	318.863	219.492			0.4925	404.59	347.188			0.4925	-578.319	-520.718
																					0.495	353.549	203.095			0.495	446.548	330.785			0.495	-555.717	-539.936
																					0.4975	384.641	185.316			0.4975	482.209	306.798			0.4975	-530.894	-556.053
																					0.5	411.565	166.721			0.5	514.037	275.546			0.5	-510.215	-573.522
																					0.5025	433.794	148.416			0.5025	524.267	208.261			0.5025	-492.185	-590.516
																					0.505	451.092	132.002			0.505	460.148	32.2394			0.505	-476.261	-607.288
																					0.5075	463.345	119.375			0.5075	261.914	-262.286			0.5075	-464	-624.621
																					0.51	470.294	112.049			0.51	96.7469	-290.195			0.51	-455.455	-641.669
																					0.5125	472.051	110.23			0.5125	112.564	-310.612			0.5125	-451.207	-659.082
																					0.515	468.534	112.894			0.515	134.674	-324.667			0.515	-450.173	-674.845
																					0.5175	460.042	118.143			0.5175	174.565	-326.005			0.5175	-451.7	-688.376
																					0.52	446.576	124.626			0.52	154.07	-325.613			0.52	-456.227	-696.826
																					0.5225	428.531	131.534			0.5225	41.9266	-321.141			0.5225	-463.333	-701.769
																					0.525	405.93	139.042			0.525	16.8203	-323.03			0.525	-473.853	-704.063
																					0.5275	379.393	147.73			0.5275	-32.7085	-323.008			0.5275	-488.905	-705.05
																					0.53	349.468	157.793			0.53	-47.8943	-318.311			0.53	-508.594	-702.619
																					0.5325	316.596	169.197			0.5325	-80.8204	-312.929			0.5325	-530.98	-697.281
																					0.535	281.393	181.265			0.535	-119.18	-305.663			0.535	-555.201	-688.076
																					0.5375	244.219	193.648			0.5375	-164.95	-298.969			0.5375	-580.431	-675.775
																					0.54	205.226	205.64			0.54	-216.08	-293.012			0.54	-618.225	-671.875
																					0.5425	165.382	216.999			0.5425	-267.382	-286.352			0.5425	-678.035	-684.937
																					0.545	125.025	227.697			0.545	-319.825	-280.273			0.545	-746.642	-703.96
																					0.5475	84.9902	237.777			0.5475	-374.2	-272.25			0.5475	-777.951	-690.442
																					0.55	45.6453	247.063			0.55	-428.503	-263.351			0.55	-752.602	-628.959
																					0.5525	7.52598	255.182			0.5525	-479.959	-252.818			0.5525	-681.379	-530.575
																					0.555	-29.0248	262.08			0.555	-528.196	-239.965			0.555	-648.79	-465.423
																					0.5575	-63.0575	267.809			0.5575	-572.731	-228.301			0.5575	-662.436	-438.263
																					0.56	-94.0227	272.553			0.56	-616.493	-216.092			0.56	-681.878	-417.569
																					0.5625	-121.116	276.404			0.5625	-661.901	-207.705			0.5625	-696.875	-395.77
																					0.565	-143.984	278.971			0.565	-704.54	-201.369			0.565	-707.968	-374.217
																					0.5675	-162.414	280.257			0.5675	-737.174	-191.66			0.5675	-717.919	-354.965
																					0.57	-176.446	280.055			0.57	-731.441	-182.875			0.57	-726.509	-337.947
																					0.5725	-185.822	278.601			0.5725	-730.346	-202.58			0.5725	-730.902	-322.302
																					0.575	-189.879	275.714			0.575	-754.874	-216.92			0.575	-733.55	-309.174
																					0.5775	-188.658	271.273			0.5775	-789.21	-229.841			0.5775	-733.736	-298.694
																					0.58	-182.429	264.928			0.58	-807.462	-249.738			0.58	-731.455	-291.045
																					0.5825	-171.922	257.027			0.5825	-815.025	-266.853			0.5825	-726.954	-286.562
																					0.585	-157.495	247.99			0.585	-827.711	-277.255			0.585	-719.681	-284.052
																					0.5875	-139.183	238.587			0.5875	-843.107	-288.618			0.5875	-709.45	-283.032
																					0.59	-117.4	228.857			0.59	-881.279	-299.398			0.59	-696.557	-283.485
																					0.5925	-92.3571	218.85			0.5925	-868.315	-309.881			0.5925	-681.494	-285.428
																					0.595	-65.1771	208.585			0.595	-818.78	-316.602			0.595	-664.602	-288.485
																					0.5975	-36.0757	198.365			0.5975	-780.478	-323.848			0.5975	-645.78	-292.27
																					0.6	-5.15713	188.506			0.6	-750.336	-332.579			0.6	-624.895	-296.038
																					0.6025	27.1098	178.978			0.6025	-718.822	-341.181			0.6025	-601.922	-299.16
																					0.605	59.8974	169.755			0.605	-683.648	-349.248			0.605	-576.708	-301.703
																					0.6075	92.1088	160.424			0.6075	-646.645	-357.175			0.6075	-550.176	-304.154
																					0.61	122.76	150.717			0.61	-610.269	-367.813			0.61	-522.464	-306.567
																					0.6125	152.223	142.062			0.6125	-574.92	-379.506			0.6125	-493.784	-308.768
																					0.615	180.23	134.767			0.615	-540.69	-392.89			0.615	-464.139	-310.159
																					0.6175	206.399	128.839			0.6175	-508.701	-403.963			0.6175	-433.826	-310.693
																					0.62	229.683	123.961			0.62	-479.259	-410.671			0.62	-403.432	-310.247
																					0.6225	249.563	119.341			0.6225	-452.956	-416.785			0.6225	-373.952	-309.283
																					0.625	265.243	115.523			0.625	-430.548	-423.147			0.625	-345.67	-307.93
																					0.6275	277.506	113.374			0.6275	-412.802	-424.764			0.6275	-318.914	-306.16
																					0.63	287.089	112.816			0.63	-399.488	-425.791			0.63	-293.67	-303.658
																					0.6325	292.866	113.222			0.6325	-390.083	-426.663			0.6325	-269.943	-300.182
																					0.635	295.139	113.895			0.635	-382.136	-422.364			0.635	-248.571	-295.692
																					0.6375	292.611	114.769			0.6375	-361.027	-413.031			0.6375	-230.368	-290.759
																					0.64	286.503	116.015			0.64	-316.661	-432.637			0.64	-215.596	-285.617
																					0.6425	278.973	118.967			0.6425	-316.331	-448.376			0.6425	-204.129	-280.29
																					0.645	269.005	123.185			0.645	-337.075	-447.584			0.645	-195.573	-274.568
																					0.6475	256.262	127.297			0.6475	-357.295	-457.548			0.6475	-189.833	-268.527
																					0.65	240.959	131.125			0.65	-365.824	-469.917			0.65	-186.971	-262.108
																					0.6525	222.434	133.346			0.6525	-386.089	-470.76			0.6525	-187.5	-255.707
																					0.655	202.252	135.308			0.655	-421.71	-467.522			0.655	-191.479	-249.481
																					0.6575	183.525	139.629			0.6575	-457.413	-463.913			0.6575	-198.552	-243.302
																					0.66	161.514	140.499			0.66	-524.232	-458.998			0.66	-208.244	-236.612
																					0.6625	136.49	137.699			0.6625	-521	-449.706			0.6625	-220.452	-229.409
																					0.665	91.5351	117.3			0.665	-526.404	-442.566			0.665	-235.109	-221.7
																					0.6675	-15.0798	40.491			0.6675	-547.624	-435.698			0.6675	-252.314	-214.004
																					0.67	-194.601	-101.821			0.67	-573.543	-427.307			0.67	-271.857	-206.681
																					0.6725	-339.873	-213.257			0.6725	-598.335	-421.264			0.6725	-293.16	-199.678
																					0.675	-391.334	-241.955			0.675	-622.185	-417.31			0.675	-315.475	-192.718
																					0.6775	-401.944	-236.128			0.6775	-647.828	-414.074			0.6775	-338.431	-185.87
																					0.68	-412.067	-231.949			0.68	-674.158	-411.757			0.68	-361.652	-179.337
																					0.6825	-435.419	-240.46			0.6825	-699.464	-410.316			0.6825	-385.213	-173.612
																					0.685	-466.772	-260.104			0.685	-723.017	-408.745			0.685	-408.708	-168.855
																					0.6875	-494.645	-278.833			0.6875	-746.153	-410.514			0.6875	-431.56	-164.99
																					0.69	-510.04	-287.82			0.69	-769.456	-415.612			0.69	-452.98	-161.607
																					0.6925	-518.189	-291.065			0.6925	-792.982	-424.195			0.6925	-472.476	-158.743
																					0.695	-525.269	-295.281			0.695	-815.217	-431.832			0.695	-489.886	-156.576
																					0.6975	-533.616	-301.743			0.6975	-838.056	-441.617			0.6975	-505.399	-155.372
																					0.7	-543.293	-310.561			0.7	-860.253	-457.436			0.7	-518.949	-155.236
																					0.7025	-555.508	-323.157			0.7025	-876.108	-488.948			0.7025	-530.14	-155.933
																					0.705	-565.83	-333.859			0.705	-874.448	-519.891			0.705	-538.363	-157.265
																					0.7075	-572.949	-344.308			0.7075	-906.327	-513.57			0.7075	-543.474	-159.143
																					0.71	-581.067	-354.607			0.71	-941.059	-504.603			0.71	-545.683	-161.591
																					0.7125	-589.015	-366.142			0.7125	-952.208	-515.557			0.7125	-545.564	-164.524
																					0.715	-596.731	-377.19			0.715	-1030.2	-495.59			0.715	-543.41	-167.584
																					0.7175	-602.918	-387.947			0.7175	-967.411	-444.678			0.7175	-539.103	-170.396
																					0.72	-606.073	-398.685			0.72	-829.906	-399.262			0.72	-532.431	-172.823
																					0.7225	-607.585	-407.192			0.7225	-754.336	-377.346			0.7225	-523.532	-175.326
																					0.725	-610.294	-416.679			0.725	-732.247	-371.226			0.725	-512.788	-178.639
																					0.7275	-611.786	-422.634			0.7275	-710.361	-378.33			0.7275	-500.867	-183.419
																					0.73	-605.072	-422.699			0.73	-686.186	-382.111			0.73	-488.191	-189.716
																					0.7325	-590.812	-418.667			0.7325	-661.614	-386.005			0.7325	-474.691	-197.121
																					0.735	-574.603	-413.798			0.735	-638.313	-391.181			0.735	-460.167	-204.953
																					0.7375	-563.405	-412.446			0.7375	-613.373	-395.751			0.7375	-444.764	-212.791
																					0.74	-562.214	-422.15			0.74	-589.052	-399.854			0.74	-428.986	-220.569
																					0.7425	-575.307	-444.303			0.7425	-564.482	-402.362			0.7425	-413.377	-228.593
																					0.745	-580.296	-461.073			0.745	-539.859	-403.166			0.745	-398.516	-236.772
																					0.7475	-574.46	-470.474			0.7475	-515.992	-403.514			0.7475	-384.362	-244.862
																					0.75	-579.322	-488.11			0.75	-492.948	-405.375			0.75	-370.538	-252.328
																					0.7525	-591.784	-513.464			0.7525	-470.393	-407.489			0.7525	-357.006	-258.848
																					0.755	-593.081	-533.469			0.755	-449.117	-409.905			0.755	-344.28	-264.502
																					0.7575	-582.631	-540.482			0.7575	-429.381	-411.461			0.7575	-332.635	-269.513
																					0.76	-570.913	-545.964			0.76	-411.157	-411.817			0.76	-322.601	-273.839
																					0.7625	-562.002	-555.062			0.7625	-394.562	-411.955			0.7625	-313.851	-277.299
																					0.765	-553.371	-561.151			0.765	-379.502	-413.646			0.765	-305.918	-279.589
																					0.7675	-544.35	-563.997			0.7675	-365.917	-415.479			0.7675	-298.682	-280.511
																					0.77	-537.405	-568.568			0.77	-353.94	-417.598			0.77	-292.451	-280.382
																					0.7725	-530.708	-572.559			0.7725	-343.644	-418.179			0.7725	-287.692	-279.633
																					0.775	-529.195	-575.463			0.775	-335.083	-417.402			0.775	-284.493	-278.518
																					0.7775	-529.117	-579.829			0.7775	-328.331	-415.992			0.7775	-282.549	-276.977
																					0.78	-531.285	-582.632			0.78	-323.329	-415.853			0.78	-281.347	-274.762
																					0.7825	-533.571	-584.42			0.7825	-319.949	-415.287			0.7825	-280.664	-271.905
																					0.785	-539.425	-586.159			0.785	-318.228	-414.74			0.785	-280.785	-268.726
																					0.7875	-548.424	-589.223			0.7875	-318.016	-412.184			0.7875	-282.112	-265.661
																					0.79	-559.425	-593.044			0.79	-319.347	-408.362			0.79	-284.749	-262.956
																					0.7925	-571.217	-594.021			0.7925	-322.203	-404.232			0.7925	-288.382	-260.46
																					0.795	-579.565	-592.682			0.795	-326.522	-401.807			0.795	-292.467	-257.918
																					0.7975	-586.28	-587.929			0.7975	-332.095	-398.99			0.7975	-296.902	-255.176
																					0.8	-590.384	-581.189			0.8	-338.8	-396.374			0.8	-301.921	-252.503
																					0.8025	-592.299	-570.611			0.8025	-346.44	-391.816			0.8025	-307.861	-250.243
																					0.805	-595.84	-561.079			0.805	-354.95	-386.299			0.805	-314.808	-248.528
																					0.8075	-606.278	-557.694			0.8075	-364.209	-380.962			0.8075	-322.392	-247.144
																					0.81	-635.08	-570.139			0.81	-374.035	-377.867			0.81	-330.24	-245.725
																					0.8125	-667.689	-585.787			0.8125	-384.276	-374.945			0.8125	-338.094	-244.06
																					0.815	-683.532	-587.861			0.815	-394.714	-372.814			0.815	-346.207	-242.334
																					0.8175	-703.52	-596.005			0.8175	-405.184	-369.046			0.8175	-354.918	-240.888
																					0.82	-731.921	-609.87			0.82	-415.594	-364.659			0.82	-364.277	-239.866
																					0.8225	-756.668	-622.7			0.8225	-425.802	-360.929			0.8225	-373.883	-239.074
																					0.825	-771.437	-627.36			0.825	-435.747	-359.762			0.825	-383.173	-238.163
																					0.8275	-782.236	-628.447			0.8275	-445.347	-359.097			0.8275	-391.958	-237.005
																					0.83	-791.627	-628.528			0.83	-454.438	-359.498			0.83	-400.342	-235.8
																					0.8325	-798.519	-628.541			0.8325	-462.953	-358.343			0.8325	-408.654	-234.967
																					0.835	-804.085	-627.703			0.835	-470.763	-356.583			0.835	-416.914	-234.67
																					0.8375	-808.719	-628.006			0.8375	-477.806	-355.404			0.8375	-424.783	-234.762
																					0.84	-813.35	-629.311			0.84	-484.05	-356.631			0.84	-431.688	-234.991
																					0.8425	-819.563	-632.068			0.8425	-489.492	-358.173			0.8425	-437.508	-235.114
																					0.845	-825.563	-637.018			0.845	-494.032	-360.549			0.845	-442.391	-235.353
																					0.8475	-828.805	-639.558			0.8475	-497.656	-361.064			0.8475	-446.725	-236.077
																					0.85	-831.875	-640.043			0.85	-500.383	-360.865			0.85	-450.548	-237.456
																					0.8525	-833.538	-641.086			0.8525	-502.15	-361.11			0.8525	-453.668	-239.266
																					0.855	-835.192	-641.771			0.855	-502.957	-363.602			0.855	-455.62	-241.144
																					0.8575	-835.627	-643.47			0.8575	-502.874	-366.36			0.8575	-456.296	-242.89
																					0.86	-835.604	-644.679			0.86	-501.891	-369.899			0.86	-455.956	-244.684
																					0.8625	-829.952	-642.249			0.8625	-500.089	-371.309			0.8625	-455.117	-246.83
																					0.865	-817.675	-635.827			0.865	-497.338	-371.584			0.865	-453.871	-249.427
																					0.8675	-795.755	-622.912			0.8675	-493.468	-371.69			0.8675	-451.971	-252.219
																					0.87	-772.603	-609.631			0.87	-488.235	-373.205			0.87	-449.088	-254.793
																					0.8725	-757.756	-603.625			0.8725	-481.332	-373.9			0.8725	-445.212	-256.991
																					0.875	-751.69	-605.116			0.875	-472.132	-374.009			0.875	-440.607	-258.916
																					0.8775	-728.729	-592.259			0.8775	-460.084	-370.219			0.8775	-435.792	-260.784
																					0.88	-660.518	-541.82			0.88	-444.479	-363.067			0.88	-430.78	-262.556
																					0.8825	-546.865	-453.828			0.8825	-424.926	-353.151			0.8825	-425.104	-263.878
																					0.885	-456.63	-385.827			0.885	-401.228	-341.924			0.885	-418.199	-264.162
																					0.8875	-410.398	-354.986			0.8875	-373.405	-327.525			0.8875	-409.473	-262.976
																					0.89	-378.645	-336.57			0.89	-342.118	-311.193			0.89	-398.992	-260.202
																					0.8925	-348.939	-319.967			0.8925	-308.498	-291.232			0.8925	-386.805	-255.906
																					0.895	-320.07	-304.189			0.895	-273.832	-269.899			0.895	-372.511	-249.935
																					0.8975	-294.138	-290.865			0.8975	-239.378	-249.227			0.8975	-355.332	-241.95
																					0.9	-269.348	-278.49			0.9	-206.208	-231.682			0.9	-334.912	-231.441
																					0.9025	-245.939	-266.844			0.9025	-175.229	-215.991			0.9025	-311.153	-218.313
																					0.905	-222.87	-255.234			0.905	-146.954	-203.277			0.905	-284.999	-203.215
																					0.9075	-199.921	-243.667			0.9075	-121.658	-191.298			0.9075	-257.361	-187.172
																					0.91	-177.145	-232.158			0.91	-99.2727	-180.923			0.91	-229.015	-170.855
																					0.9125	-154.403	-220.641			0.9125	-79.7048	-172.614			0.9125	-200.798	-154.72
																					0.915	-131.644	-209.201			0.915	-62.5681	-167.452			0.915	-173.161	-139.242
																					0.9175	-109.603	-197.904			0.9175	-47.382	-163.221			0.9175	-146.752	-124.941
																					0.92	-88.6452	-187.193			0.92	-33.8488	-160.209			0.92	-122.669	-112.361
																					0.9225	-69.1307	-177.307			0.9225	-21.6411	-155.888			0.9225	-102.022	-102.29
																					0.925	-51.594	-168.294			0.925	-10.6056	-151.099			0.925	-85.5197	-95.1265
																					0.9275	-36.3966	-160.541			0.9275	-0.4005	-146.39			0.9275	-72.8112	-90.82
																					0.93	-23.3424	-153.857			0.93	9.3607	-143.164			0.93	-63.3542	-88.9268
																					0.9325	-12.5973	-148.238			0.9325	17.9308	-139.952			0.9325	-57.2019	-89.1141
																					0.935	-4.26712	-143.477			0.935	25.4152	-137.718			0.935	-54.3644	-91.2352
																					0.9375	2.19912	-139.067			0.9375	31.5078	-134.614			0.9375	-54.8955	-95.3362
																					0.94	7.42973	-134.54			0.94	35.9157	-131.841			0.94	-58.4747	-101.173
																					0.9425	12.2081	-129.375			0.9425	38.3372	-130.108			0.9425	-64.4007	-108.207
																					0.945	17.1037	-123.077			0.945	38.5171	-130.818			0.945	-71.7573	-115.795
																					0.9475	22.592	-115.524			0.9475	36.1364	-132.603			0.9475	-80.0351	-123.355
																					0.95	28.4479	-107.01			0.95	31.2765	-136.199			0.95	-89.1178	-130.81
																					0.9525	33.8148	-98.2962			0.9525	23.9906	-139.515			0.9525	-99.081	-138.247
																					0.955	37.5677	-90.2248			0.955	14.6328	-143.002			0.955	-109.839	-145.572
																					0.9575	38.9943	-83.4423			0.9575	3.6916	-146.599			0.9575	-120.819	-152.489
																					0.96	37.6101	-78.399			0.96	-9.5929	-151.023			0.96	-131.539	-158.545
																					0.9625	33.1695	-75.3555			0.9625	-22.0856	-154.672			0.9625	-141.657	-163.409
																					0.965	25.7784	-74.0506			0.965	-34.5992	-158.117			0.965	-151.385	-167.269
																					0.9675	15.7191	-74.5397			0.9675	-46.8004	-159.471			0.9675	-160.938	-170.261
																					0.97	3.51131	-76.3433			0.97	-58.5951	-159.491			0.97	-170.421	-172.471
																					0.9725	-10.2848	-78.987			0.9725	-69.8939	-158.509			0.9725	-179.359	-173.73
																					0.975	-24.8813	-81.904			0.975	-80.7209	-157.855			0.975	-187.223	-173.685
																					0.9775	-39.6664	-84.6679			0.9775	-91.1867	-156.626			0.9775	-193.836	-172.01
																					0.98	-54.0327	-86.8203			0.98	-101.428	-155.782			0.98	-199.421	-169.117
																					0.9825	-67.2826	-88.0039			0.9825	-111.501	-153.746			0.9825	-204.381	-165.385
																					0.985	-79.2905	-88.1365			0.985	-121.316	-151.25			0.985	-208.886	-161.206
																					0.9875	-89.8391	-87.1068			0.9875	-130.821	-148.4			0.9875	-212.82	-156.541
																					0.99	-98.6866	-84.8759			0.99	-139.846	-146.295			0.99	-215.98	-151.372
																					0.9925	-105.76	-81.7304			0.9925	-148.241	-143.873			0.9925	-218.428	-145.777
																					0.995	-111.178	-77.7795			0.995	-155.754	-141.734			0.995	-220.536	-140.149
																					0.9975	-115.023	-73.1884			0.9975	-162.229	-138.135			0.9975	-222.765	-134.957
																					1	-117.355	-67.8963			1	-167.503	-133.69			1	-225.254	-130.46
																					1.0025	-117.846	-62.1068			1.0025	-171.507	-128.503			1.0025	-227.784	-126.533
																					1.005	-116.376	-55.2547			1.005	-174.073	-123.76			1.005	-229.941	-122.912
																					1.0075	-112.242	-46.8033			1.0075	-175.356	-118.618			1.0075	-231.537	-119.464
																					1.01	-104.772	-36.4567			1.01	-175.335	-113.809			1.01	-232.716	-116.29
																					1.0125	-93.7097	-23.7705			1.0125	-174.032	-107.882			1.0125	-233.707	-113.651
																					1.015	-78.9288	-8.9333			1.015	-171.46	-101.511			1.015	-234.496	-111.593
																					1.0175	-60.7948	7.8131			1.0175	-167.547	-94.788			1.0175	-234.713	-109.859
																					1.02	-40.0018	25.8987			1.02	-162.189	-88.6677			1.02	-233.926	-108.091
																					1.0225	-17.4051	44.4534			1.0225	-155.248	-82.1811			1.0225	-231.925	-106.05
																					1.025	6.20004	62.7878			1.025	-146.526	-75.6934			1.025	-228.879	-103.832
																					1.0275	29.992	80.1948			1.0275	-135.796	-67.6492			1.0275	-225.029	-101.683
																					1.03	53.23	96.194			1.03	-122.945	-58.5918			1.03	-220.401	-99.6401
																					1.0325	75.4855	110.442			1.0325	-107.932	-48.4861			1.0325	-214.606	-97.3904
																					1.035	96.4934	122.829			1.035	-90.8473	-38.4308			1.035	-207.141	-94.57
																					1.0375	116.151	133.34			1.0375	-72.0203	-27.8107			1.0375	-197.825	-90.866
																					1.04	134.544	142.03			1.04	-51.8307	9.5428			1.04	-186.725	-86.275
																					1.0425	151.58	148.955			1.0425	-30.7122	19.711			1.0425	-174.181	-81.0338
																					1.045	167.395	154.224			1.045	-9.0968	29.6956			1.045	-160.187	-75.2766
																					1.0475	182.009	-49.2338			1.0475	15.3828	38.9202			1.0475	-144.63	-68.844
																					1.05	195.533	-58.2482			1.05	36.5802	-81.4775			1.05	-127.314	-69.622
																					1.0525	208.248	-66.1018			1.0525	57.0992	-95.8492			1.0525	-108.415	-80.5927
																					1.055	0	-72.8108			1.055	76.6432	-107.879			1.055	-88.5071	-92.5756
																												-118.191					-104.919
																												--					-15.4103
																												v1_sd1_10					v1_sd1_6
																												1262.69					1679.83
																										--	--	-519.891			--		-705.05
																												1782.58					2384.88
																												--					-34.4887
																												--					-39.4387
																												739.435					1506.56
																										--	--	-544.721			--		-691.429
																										--	--	1284.16			--		2197.99
																																	-69.622
																																	-80.5927
																																	-92.5756
																																	-104.919
																																	--
																																	v1_sd1_6
																																	1679.83
																																	-705.05
																																	2384.88
																																	--
																																	--
																																	1506.56
																																	-691.429
																																	2197.99

## Sheet: train pressure
flow_time	without airshaft	with airshaft
0	-22.2224	-26.1941
0.0025	-21.5956	-29.5377
0.005	-21.9779	-30.8311
0.0075	-23.1598	-30.9658
0.01	-24.5383	-30.5322
0.0125	-25.4964	-29.1522
0.015	-25.5324	-27.3576
0.0175	-24.727	-26.1412
0.02	-23.3154	-25.5617
0.0225	-21.9242	-25.4427
0.025	-20.6737	-25.8644
0.0275	-19.6036	-26.5351
0.03	-18.418	-27.6233
0.0325	-17.338	-29.326
0.035	-16.4502	-31.0464
0.0375	-16.1604	-32.592
0.04	-16.3842	-33.8467
0.0425	-17.0133	-34.6809
0.045	-17.6095	-35.3678
0.0475	-18.1649	-36.1764
0.05	-18.6696	-36.6863
0.0525	-19.3702	-36.8232
0.055	-20.1377	-36.6324
0.0575	-20.9248	-36.1228
0.06	-21.3269	-35.7407
0.0625	-21.4195	-35.7562
0.065	-21.3406	-35.8257
0.0675	-21.4009	-35.8413
0.07	-21.5644	-35.7578
0.0725	-21.8432	-35.4783
0.075	-21.8452	-35.3422
0.0775	-21.5503	-35.5213
0.08	-21.1223	-35.6384
0.0825	-20.8843	-35.5485
0.085	-20.7306	-35.2544
0.0875	-20.681	-34.6675
0.09	-20.3617	-34.1796
0.0925	-19.8482	-34.0064
0.095	-19.2186	-33.8173
0.0975	-18.8428	-33.4727
0.1	-18.6585	-32.894
0.1025	-18.6119	-32.0705
0.105	-18.3834	-31.324
0.1075	-18.0302	-30.8829
0.11	-17.6163	-30.3174
0.1125	-17.4828	-29.5471
0.115	-17.5206	-28.5589
0.1175	-17.7312	-27.236
0.12	-17.7479	-25.9884
0.1225	-17.6471	-25.1025
0.125	-17.5161	-24.0819
0.1275	-17.6411	-22.9406
0.13	-17.9384	-22.0017
0.1325	-18.4429	-21.4687
0.135	-18.8342	-22.888
0.1375	-19.2538	-27.7484
0.14	-19.7628	-30.2288
0.1425	-19.5575	-23.8371
0.145	-20.575	-13.9412
0.1475	-22.2574	-5.8013
0.15	1.1937	3.0163
0.1525	131.7	22.03
0.155	182.887	50.1185
0.1575	203.629	52.4636
0.16	225.974	135.823
0.1625	245.308	216.863
0.165	274.333	253.55
0.1675	303.455	285.921
0.17	327.651	319.177
0.1725	355.335	344.7
0.175	384.695	364.93
0.1775	408.936	385.771
0.18	434.022	406.55
0.1825	457.07	422.04
0.185	480.62	435.342
0.1875	508.693	447.091
0.19	535.447	458.492
0.1925	553.451	470.661
0.195	564.785	480.294
0.1975	569.153	477.433
0.2	570.216	465.385
0.2025	579.585	447.878
0.205	592.79	426.349
0.2075	610.169	409.957
0.21	634.464	399.599
0.2125	660.135	392.237
0.215	690.19	393.76
0.2175	729.096	398.466
0.22	765.71	408.286
0.2225	788.205	426.619
0.225	790.594	445.836
0.2275	779.984	450.633
0.23	760.343	442.317
0.2325	737.374	425.519
0.235	704.29	402.563
0.2375	658.963	377.598
0.24	606.997	349.024
0.2425	549.92	312.455
0.245	487.129	272.557
0.2475	419.19	232.464
0.25	342.774	190.042
0.2525	260.435	147.136
0.255	178.93	101.077
0.2575	102.344	50.4087
0.26	30.8218	3.7576
0.2625	-117.674	-52.9753
0.265	-177.647	-87.7213
0.2675	-241.22	-111.602
0.27	-299.792	-130.492
0.2725	-341.634	-147.401
0.275	-367.432	-155.636
0.2775	-372.488	-153.463
0.28	-374.318	-141.406
0.2825	-371.942	-117.137
0.285	-359.326	-83.1494
0.2875	-329.005	-44.4049
0.29	-284.831	11.2332
0.2925	-228.254	68.1443
0.295	-175.89	128.87
0.2975	-133.969	193.202
0.3	-98.7526	254.408
0.3025	10.8926	306.868
0.305	40.9311	350.288
0.3075	68.0509	385.39
0.31	88.7895	411.579
0.3125	101.056	432.38
0.315	111.11	442.712
0.3175	120.886	440.788
0.32	131.202	430.169
0.3225	143.971	415.421
0.325	155.388	397.005
0.3275	162.366	377.049
0.33	169.812	351.056
0.3325	180.016	316.987
0.335	192.552	281.549
0.3375	210.864	247.405
0.34	229.338	215.211
0.3425	243.78	186.677
0.345	259.463	158.648
0.3475	277.427	127.079
0.35	294.378	97.7536
0.3525	311.199	72.6784
0.355	320.549	50.0416
0.3575	316.021	30.5196
0.36	299.788	4.6133
0.3625	274.642	-36.6858
0.365	239.574	-80.4602
0.3675	202.702	-130.368
0.37	161.201	-182.322
0.3725	114.669	-230.338
0.375	69.7706	-275.976
0.3775	27.827	-320.398
0.38	-99.5927	-357.118
0.3825	-137.026	-385.962
0.385	-180.093	-408.227
0.3875	-230.579	-424.986
0.39	-285.629	-440.601
0.3925	-341.33	-458.011
0.395	-397.595	-472.921
0.3975	-449.139	-483.497
0.4	-501.276	-489.259
0.4025	-555.974	-490.465
0.405	-609.723	-490.505
0.4075	-657.625	-490.829
0.41	-700.97	-488.028
0.4125	-734.823	-480.853
0.415	-765.807	-468.725
0.4175	-796.102	-451.797
0.42	-820.239	-435.142
0.4225	-838.762	-419.16
0.425	-850.607	-400.89
0.4275	-853.917	-379.357
0.43	-853.503	-355.207
0.4325	-853.622	-328.22
0.435	-849.588	-302.289
0.4375	-838.75	-281.72
0.44	-822.13	-261.06
0.4425	-796.594	-239.755
0.445	-766.996	-218.225
0.4475	-736.926	-196.236
0.45	-701.904	-178.106
0.4525	-661.162	-164.965
0.455	-615.479	-154.298
0.4575	-563.577	-144.49
0.46	-511.606	-136.165
0.4625	-462.844	-129.459
0.465	-414.354	-129.989
0.4675	-365.085	-134.361
0.47	-316.425	-142.367
0.4725	-266.329	-152.151
0.475	-220.515	-163.788
0.4775	-182.043	-176.168
0.48	-147.943	-191.445
0.4825	-115.898	-218.447
0.485	-87.4362	-249.503
0.4875	2.4981	-279.631
0.49	22.8187	-302.613
0.4925	35.1744	-321.786
0.495	41.9495	-340.726
0.4975	45.3739	-360.035
0.5	45.6712	-365.885
0.5025	42.9254	-362.289
0.505	31.3406	-350.158
0.5075	10.8817	-342.589
0.51	-76.373	-339.317
0.5125	-105.198	-355.754
0.515	-137.887	-366.285
0.5175	-170.093	-352.771
0.52	-208.72	-312.011
0.5225	-254.029	-283.746
0.525	-301.697	-269.018
0.5275	-349.641	-259.476
0.53	-396.636	-248.935
0.5325	-438.988	-235.65
0.535	-482.491	-221.426
0.5375	-528.807	-204.471
0.54	-572.867	-189.837
0.5425	-612.174	-177.952
0.545	-647.114	-167.18
0.5475	-674.6	-157.868
0.55	-698.673	-148.365
0.5525	-721.317	-139.069
0.555	-739.75	-133.51
0.5575	-752.333	-135.135
0.56	-760.186	-139.545
0.5625	-758.932	-144.298
0.565	-755.15	-147.978
0.5675	-749.304	-150.521
0.57	-740.362	-155.998
0.5725	-725.432	-166.597
0.575	-704.944	-175.713
0.5775	-676.385	-183.932
0.58	-646.11	-189.667
0.5825	-617.594	-196.082
0.585	-587.068	-205.859
0.5875	-553.13	-221.375
0.59	-516.541	-236.43
0.5925	-476.402	-250.409
0.595	-438.69	-262.548
0.5975	-406.04	-271.747
0.6	-375.568	-281.813
0.6025	-345.756	-293.917
0.605	-319.863	-305.722
0.6075	-292.85	-315.176
0.61	-271.06	-321.068
0.6125	-257.261	-323.491
0.615	-247.665	-326.34
0.6175	-239.695	-331.194
0.62	-233.855	-334.807
0.6225	-229.012	-335.795
0.625	-229.127	-334.094
0.6275	-235.701	-329.913
0.63	-246.769	-326.402
0.6325	-258.165	-325.813
0.635	-272.101	-324.662
0.6375	-284.81	-322.353
0.64	-301.442	-318.379
0.6425	-322.426	-312.708
0.645	-344.827	-307.371
0.6475	-366.117	-305.315
0.65	-386.542	-303.14
0.6525	-402.913	-299.032
0.655	-422.232	-293.103
0.6575	-442.464	-286.629
0.66	-461.171	-281.887
0.6625	-476.34	-280.333
0.665	-489.502	-279.968
0.6675	-498.651	-279.537
0.67	-508.035	-278.587
0.6725	-517.703	-278.082
0.675	-526.922	-280.539
0.6775	-532.746	-285.691
0.68	-537.031	-291.037
0.6825	-537.939	-294.876
0.685	-538.21	-298.585
0.6875	-541.512	-301.762
0.69	-545.033	-306.039
0.6925	-544.629	-313.734
0.695	-544.558	-321.041
0.6975	-540.058	-327.321
0.7	-536.737	-332.349
0.7025	-536.497	-335.969
0.705	-536.345	-340.233
0.7075	-533.369	-347.132
0.71	-530.83	-353.499
0.7125	-524.304	-358.482
0.715	-518.313	-361.752
0.7175	-514.991	-361.779
0.72	-511.892	-362.18
0.7225	-505.688	-365.324
0.725	-499.658	-367.778
0.7275	-489.562	-368.58
0.73	-479.824	-368.431
0.7325	-473.18	-366.645
0.735	-468.318	-366.397
0.7375	-460.412	-369.765
0.74	-451.861	-373.977
0.7425	-441.78	-377.174
0.745	-433.346	-380.528
0.7475	-429.77	-382.159
0.75	-426.326	-385.459
0.7525	-422.229	-393.212
0.755	-420.97	-398.958
0.7575	-415.777	-402.712
0.76	-413.777	-405.948
0.7625	-415.585	-406.989
0.765	-418.649	-407.344
0.7675	-420.218	-410.772
0.77	-422.199	-412.039
0.7725	-422.628	-411.36
0.775	-424.243	-408.796
0.7775	-430.495	-404.217
0.78	-436.159	-401.822
0.7825	-440.372	-401.775
0.785	-443.983	-402.228
0.7875	-445.825	-401.585
0.79	-449.254	-400.215
0.7925	-454.828	-397.392
0.795	-461.057	-396.308
0.7975	-464.727	-397.5
0.8	-468.111	-398.731
0.8025	-469.989	-398.464
0.805	-471.753	-396.841
0.8075	-477.356	-394.56
0.81	-481.098	-391.856
0.8125	-484.104	-393.639
0.815	-486.014	-394.402
0.8175	-484.43	-394.619
0.82	-483.971	-394.587
0.8225	-486.367	-393.541
0.825	-489.055	-392.819
0.8275	-491.638	-395.076
0.83	-493.829	-397.403
0.8325	-489.038	-398.67
0.835	-480.523	-399.375
0.8375	-449.64	-395.262
0.84	-380.721	-384.745
0.8425	-293.411	-350.973
0.845	-227.044	-279.795
0.8475	-183.891	-198.364
0.85	-155.855	-138.447
0.8525	-130.174	-103.342
0.855	-102.113	-81.3227
0.8575	-81.3993	-57.5446
0.86	-71.08	-29.6624
0.8625	-23.411	-11.9746
0.865	-27.0445	-5.0311
0.8675	-13.8913	5.4611
0.87	-15.8546	4.8322
0.8725	-10.1737	3.1678
0.875	-12.1133	1.6745
0.8775	-11.3993	-20.437
0.88	-44.6816	-22.6961
0.8825	-45.1654	-24.5529
0.885	-46.4726	-26.2758
0.8875	-47.0918	-27.8877
0.89	-47.2402	-29.0964
0.8925	-45.5531	-29.9108
0.895	-44.5233	-30.3501
0.8975	-44.4958	-30.484
0.9	-44.9246	-30.5639
0.9025	-44.872	-30.668
0.905	-44.5064	-30.5078
0.9075	-42.9231	-30.2351
0.91	-41.8636	-29.8443
0.9125	-41.5952	-29.4589
0.915	-41.5505	-29.2743
0.9175	-41.0774	-29.274
0.92	-40.3098	-29.2247
0.9225	-38.6091	-29.1927
0.925	-37.2569	-29.1542
0.9275	-36.5375	-29.2119
0.93	-36.5559	-29.4834
0.9325	-36.495	-30
0.935	-35.8739	-30.5901
0.9375	-34.5563	-31.3297
0.94	-34.1361	-32.1596
0.9425	-34.7605	-33.2092
0.945	-36.0759	-34.5586
0.9475	-36.9161	-36.2616
0.95	-37.2237	-38.0618
0.9525	-36.8239	-39.9296
0.955	-37.3594	-41.7681
0.9575	-38.9988	-43.5857
0.96	-41.3591	-45.4296
0.9625	-43.1917	-47.3337
0.965	-44.3782	-48.9517
0.9675	-44.7597	-50.2844
0.97	-45.9784	-51.1678
0.9725	-48.1541	-51.663
0.975	-50.8088	-51.8757
0.9775	-52.7119	-51.8468
0.98	-53.6878	-51.3304
0.9825	-53.5538	-50.1875
0.985	-54.0695	-48.3266
0.9875	-55.2793	-46.0671
0.99	-56.6905	-44.0797
0.9925	-57.0398	-43.2464
0.995	-56.2829	-42.0074
0.9975	-54.306	-40.2756
1	-52.9125	-38.1662
1.0025	-52.1893	-35.682
1.005	-51.6731	-33.1026
1.0075	-50.2711	-30.5823
1.01	-48.0183	-28.1833
1.0125	-44.9361	-25.7564
1.015	-42.9105	-24.1221
1.0175	-42.0883	-23.1465
1.02	-41.9947	-22.5276
1.0225	-41.398	-22.3516
1.025	-40.1373	-22.2148
1.0275	-38.1294	-22.1851
1.03	-37.4383	-22.0233
1.0325	-38.1805	-21.9023
1.035	-39.7036	-22.0663
1.0375	-40.4003
